# Supplementary material for: Enhancement of the Bioavailability and Anti-Inflammatory Activity of Glycyrrhetinic Acid via Novel Soluplus®—A Glycyrrhetinic Acid Solid Dispersion
Source: Pharmaceutics. 2022 Aug 26;14(9):1797. doi: 10.3390/pharmaceutics14091797 (PMC9504515; doi:10.3390/pharmaceutics14091797)
Supplement: Supplementary file 1 [file pharmaceutics-14-01797-s001.zip]

Archive with 1 entries (1 files):
- pharmaceutics-1790737-SI.pdf
